# Supplementary material for: Psychological “effects” of digital technology: a meta-analysis
Source: Front Psychol. 2025 Oct 3;16:1560516. doi: 10.3389/fpsyg.2025.1560516 (PMC12531271; doi:10.3389/fpsyg.2025.1560516)
Supplement: Supplementary file 1 [file Data_Sheet_1.zip]

Archive with 33 entries (33 files):
- Supplemental material figures/Figure s1.jpg
- Supplemental material figures/Figure s10.jpg
- Supplemental material figures/Figure s11.jpg
- Supplemental material figures/Figure s12.jpg
- Supplemental material figures/Figure s13.jpg
- Supplemental material figures/Figure s14.jpg
- Supplemental material figures/Figure s15.jpg
- Supplemental material figures/Figure s16.jpg
- Supplemental material figures/Figure s17.jpg
- Supplemental material figures/Figure s18.jpg
- Supplemental material figures/Figure s19.jpg
- Supplemental material figures/Figure s2.jpg
- Supplemental material figures/Figure s20.jpg
- Supplemental material figures/Figure s21.jpg
- Supplemental material figures/Figure s22.jpg
- Supplemental material figures/Figure s23.jpg
- Supplemental material figures/Figure s24.jpg
- Supplemental material figures/Figure s25.jpg
- Supplemental material figures/Figure s26.jpg
- Supplemental material figures/Figure s27.jpg
- Supplemental material figures/Figure s28.jpg
- Supplemental material figures/Figure s29.jpg
- Supplemental material figures/Figure s3.jpg
- Supplemental material figures/Figure s30.jpg
- Supplemental material figures/Figure s31.jpg
- Supplemental material figures/Figure s32.jpg
- Supplemental material figures/Figure s33.jpg
- Supplemental material figures/Figure s4.jpg
- Supplemental material figures/Figure s5.jpg
- Supplemental material figures/Figure s6.jpg
- Supplemental material figures/Figure s7.jpg
- Supplemental material figures/Figure s8.jpg
- Supplemental material figures/Figure s9.jpg
